# Supplementary material for: Structure and function relationship of OqxB efflux pump from Klebsiella pneumoniae
Source: Nat Commun. 2021 Sep 13;12:5400. doi: 10.1038/s41467-021-25679-0 (PMC8437966; doi:10.1038/s41467-021-25679-0)
Supplement: Supplementary file 4 — Source data [file 41467_2021_25679_MOESM4_ESM.xlsx]

## Sheet: Figure 1
Pymol Session files which utilized to generate Figure 1 uploded into figshare repository with DOI:
https://doi.org/10.6084/m9.figshare.15090210.v1

## Sheet: Figure 2
Pymol Session files which utilized to generate Figure 2 uploded into figshare repository with DOI:
https://doi.org/10.6084/m9.figshare.15090210.v1

## Sheet: Figure 3
Pymol Session files which utilized to generate Figure 3 uploded into figshare repository with DOI:
https://doi.org/10.6084/m9.figshare.15090210.v1

## Sheet: Figure 4
Pymol Session files which utilized to generate Figure 4 uploded into figshare repository with DOI:
https://doi.org/10.6084/m9.figshare.15090210.v1

## Sheet: Figure 5
Pymol Session files which utilized to generate Figure 5 uploded into figshare repository with DOI:
https://doi.org/10.6084/m9.figshare.15090210.v1

## Sheet: Table1
Application: Tecan i-control				Tecan i-control , 2.0.10.0
Device: infinite 200Pro				Serial number: 1603000126				Serial number of connected stacker:
Firmware: V_3.40_01/15_Infinite (Dec 23 2014/12.45.11)				MAI, V_3.40_01/15_Infinite (Dec 23 2014/12.45.11)
Date:	2021-04-02
Time:	10:04:25
System				BW-WLT-005
User				BW-WLT-005\bw-wlt-005
Plate				Greiner 96 Flat Bottom Transparent Polystyrene Cat. No.: 655101/655161/655192 [GRE96ft.pdfx]
Plate-ID (Stacker)
Shaking (Orbital) Duration:				10	s
Shaking (Orbital) Amplitude:				2.5	mm
Label: Label1
Mode				Absorbance
Measurement Wavelength				600	nm
Bandwidth				9	nm
Number of Flashes				10
Settle Time				0	ms
Start Time:	04-02-2021 10:04:35
	Temperature: 20.2 °C
<>	1	2	3	4	5	6	7	8	9	10	11	12	BW25113 (WT)
A	0.1417	0.1608	0.3337	0.9863	1.085	1.0946	1.0808	1.0724	1.0882	1.1013	1.0708	1.2603
B	0.2739	0.2294	0.2771	0.562	1.0434	1.0784	1.0461	1.0931	1.011	1.035	0.9883	1.1337
C	0.0933	0.1126	0.1359	0.1951	0.2608	0.3511	0.4648	0.6367	0.6164	0.6958	0.8766	0.766
D	0.0698	0.0818	0.1025	0.1405	0.1658	0.2174	0.338	0.7168	0.6545	0.9565	0.9299	1.1526
E	0.064	0.0797	0.0987	0.1266	0.1576	0.2259	0.4637	0.6801	0.7199	0.7586	0.9115	0.834
F	0.0876	0.1043	0.1361	0.154	0.2304	0.2962	0.9084	0.6664	0.7891	0.7801	0.972	1.014
G	0.1191	0.1089	0.0919	0.0904	0.1268	0.3154	0.8529	0.9214	0.781	0.9855	1.1105	1.1188
H	1.2181	0.8715	0.8987	0.9094	0.8939	0.8771	0.0448	0.0447	0.0714	0.0503	0.0529	0.0538
End Time:	04-02-2021 10:05:15
Movement				Move Plate Out
Application: Tecan i-control				Tecan i-control , 2.0.10.0
Device: infinite 200Pro				Serial number: 1603000126				Serial number of connected stacker:
Firmware: V_3.40_01/15_Infinite (Dec 23 2014/12.45.11)				MAI, V_3.40_01/15_Infinite (Dec 23 2014/12.45.11)
Date:	2021-04-02
Time:	10:09:11
System				BW-WLT-005
User				BW-WLT-005\bw-wlt-005
Plate				Greiner 96 Flat Bottom Transparent Polystyrene Cat. No.: 655101/655161/655192 [GRE96ft.pdfx]
Plate-ID (Stacker)
Shaking (Orbital) Duration:				10	s
Shaking (Orbital) Amplitude:				2.5	mm
Label: Label1
Mode				Absorbance
Measurement Wavelength				600	nm
Bandwidth				9	nm
Number of Flashes				10
Settle Time				0	ms
Start Time:	04-02-2021 10:09:21
	Temperature: 20.4 °C
<>	1	2	3	4	5	6	7	8	9	10	11	12	BW-ΔacrAB
A	0.0632	0.0561	0.0614	0.0761	0.1027	0.1308	0.1999	0.3846	0.6052	0.7539	0.7245	0.8766
B	0.0924	0.0811	0.1063	0.1359	0.18	0.1939	0.2271	0.2842	0.4357	0.5237	0.5513	0.6384
C	0.0735	0.0757	0.086	0.1007	0.15	0.2121	0.3388	0.3762	0.4401	0.5529	0.6031	0.602
D	0.074	0.0714	0.0772	0.0897	0.1211	0.1383	0.2163	0.4001	0.5275	0.5895	0.6589	0.6482
E	0.0682	0.0642	0.0693	0.0818	0.1113	0.1278	0.1933	0.4581	0.5768	0.6194	0.6542	0.6367
F	0.0786	0.0693	0.08	0.1009	0.1391	0.1416	0.2281	0.4501	0.5341	0.5939	0.6612	0.6645
G	0.1148	0.108	0.0942	0.0775	0.0855	0.1186	0.3826	0.5345	0.6079	0.6212	0.734	0.6954
H	0.7731	0.7098	0.6851	0.6826	0.6966	0.6962	0.0445	0.0446	0.073	0.0473	0.0484	0.0474
End Time:	04-02-2021 10:10:01
Movement				Move Plate Out
Application: Tecan i-control				Tecan i-control , 2.0.10.0
Device: infinite 200Pro				Serial number: 1603000126				Serial number of connected stacker:
Firmware: V_3.40_01/15_Infinite (Dec 23 2014/12.45.11)				MAI, V_3.40_01/15_Infinite (Dec 23 2014/12.45.11)
Date:	2021-04-02
Time:	10:13:30
System				BW-WLT-005
User				BW-WLT-005\bw-wlt-005
Plate				Greiner 96 Flat Bottom Transparent Polystyrene Cat. No.: 655101/655161/655192 [GRE96ft.pdfx]
Plate-ID (Stacker)
Shaking (Orbital) Duration:				10	s
Shaking (Orbital) Amplitude:				2.5	mm
Label: Label1
Mode				Absorbance
Measurement Wavelength				600	nm
Bandwidth				9	nm
Number of Flashes				10
Settle Time				0	ms
Start Time:	04-02-2021 10:13:40
	Temperature: 20.7 °C
<>	1	2	3	4	5	6	7	8	9	10	11	12	BW+pTrc99a
A	0.1392	0.1702	0.2101	0.2927	0.6142	0.8575	1.1751	1.1748	1.1877	1.1926	1.2034	1.2172
B	0.2441	0.267	0.3513	0.6282	0.9698	1.0878	1.1355	0.8757	1.1124	0.916	1.0474	1.0862
C	0.0895	0.0916	0.1029	0.1494	0.2199	0.2756	0.3069	0.5432	0.7063	0.8336	0.903	0.9685
D	0.0917	0.0919	0.1097	0.1221	0.1498	0.2149	0.3704	0.5649	0.9081	0.9439	0.8204	1.0206
E	0.0937	0.0874	0.1026	0.1133	0.1272	0.2158	0.5725	0.9583	0.9397	0.9399	0.9296	0.9757
F	0.1173	0.1102	0.1247	0.131	0.1813	0.2609	0.6215	0.9474	0.9702	1.0008	0.9599	0.9237
G	0.1237	0.1029	0.0925	0.0786	0.0788	0.1447	0.4288	0.7552	0.9317	0.9799	0.9974	0.9904
H	1.1388	1.1071	1.1089	1.0411	1.0759	1.0945	0.0447	0.0447	0.0596	0.0506	0.0505	0.0523
End Time:	04-02-2021 10:14:20
Movement				Move Plate Out
Application: Tecan i-control				Tecan i-control , 2.0.10.0
Device: infinite 200Pro				Serial number: 1603000126				Serial number of connected stacker:
Firmware: V_3.40_01/15_Infinite (Dec 23 2014/12.45.11)				MAI, V_3.40_01/15_Infinite (Dec 23 2014/12.45.11)
Date:	2021-04-02
Time:	10:16:51
System				BW-WLT-005
User				BW-WLT-005\bw-wlt-005
Plate				Greiner 96 Flat Bottom Transparent Polystyrene Cat. No.: 655101/655161/655192 [GRE96ft.pdfx]
Plate-ID (Stacker)
Shaking (Orbital) Duration:				10	s
Shaking (Orbital) Amplitude:				2.5	mm
Label: Label1
Mode				Absorbance
Measurement Wavelength				600	nm
Bandwidth				9	nm
Number of Flashes				10
Settle Time				0	ms
Start Time:	04-02-2021 10:17:01
	Temperature: 21.3 °C
<>	1	2	3	4	5	6	7	8	9	10	11	12	BW+AcrAB
A	0.098	0.1175	0.1471	0.3122	0.6128	0.9746	0.6052	0.8863	0.9946	1.0463	0.938	1.1552
B	0.1442	0.1402	0.1698	0.4445	0.6767	0.7407	0.4425	0.7364	0.8875	0.9862	0.8709	1.0888
C	0.0737	0.078	0.0898	0.1379	0.2403	0.2439	0.2968	0.4551	0.5416	0.9165	0.6958	0.7512
D	0.0636	0.0736	0.0838	0.1096	0.1289	0.1604	0.2079	0.3085	0.6698	0.9067	1.011	0.9739
E	0.0661	0.0721	0.0818	0.099	0.1233	0.1716	0.2408	0.6362	0.8179	0.8921	0.8986	0.9437
F	0.0782	0.0889	0.1064	0.1147	0.1544	0.206	0.9528	0.5955	0.7587	0.948	0.826	0.8734
G	0.1103	0.1013	0.087	0.0931	0.0863	0.2224	0.4581	0.6009	0.7729	0.8257	0.927	0.8732
H	0.9322	1.0693	0.9064	0.9855	0.9141	0.9233	0.0446	0.0445	0.1096	0.0477	0.0505	0.0483
End Time:	04-02-2021 10:17:41
Movement				Move Plate Out
Application: Tecan i-control				Tecan i-control , 2.0.10.0
Device: infinite 200Pro				Serial number: 1603000126				Serial number of connected stacker:
Firmware: V_3.40_01/15_Infinite (Dec 23 2014/12.45.11)				MAI, V_3.40_01/15_Infinite (Dec 23 2014/12.45.11)
Date:	2021-04-02
Time:	10:25:23
System				BW-WLT-005
User				BW-WLT-005\bw-wlt-005
Plate				Greiner 96 Flat Bottom Transparent Polystyrene Cat. No.: 655101/655161/655192 [GRE96ft.pdfx]
Plate-ID (Stacker)
Shaking (Orbital) Duration:				10	s
Shaking (Orbital) Amplitude:				2.5	mm
Label: Label1
Mode				Absorbance
Measurement Wavelength				600	nm
Bandwidth				9	nm
Number of Flashes				10
Settle Time				0	ms
Start Time:	04-02-2021 10:25:33
	Temperature: 21.9 °C
<>	1	2	3	4	5	6	7	8	9	10	11	12	BW+OqxAB
A	0.4968	1.1793	1.2407	1.2223	1.183	1.1895	1.2127	1.2027	1.2267	1.1508	1.1939	1.2438
B	0.1423	0.2282	0.8859	1.0575	1.1174	1.1254	1.2254	1.2204	1.1607	1.2034	1.2259	1.2304
C	0.0617	0.0771	0.1174	0.4037	0.6961	0.8124	0.9928	1.0695	1.1241	1.0838	1.1603	1.171
D	0.0671	0.0778	0.0893	0.3534	0.7693	1.0507	1.0951	1.1535	1.1483	1.2115	1.1715	1.1846
E	0.0684	0.0748	0.0856	0.9021	1.0773	1.1397	1.2093	1.2055	1.2155	1.216	1.1988	1.2569
F	0.0759	0.7167	1.0883	0.8532	1.2389	1.2424	1.2488	1.2297	1.1593	1.2265	1.1893	1.2692
G	0.1539	0.1329	0.1098	0.0982	0.1263	1.0398	1.2984	1.2709	1.267	1.2654	1.2727	1.2911
H	1.3458	1.2924	1.3015	1.2779	1.2977	1.2683	0.0446	0.0447	0.0542	0.0476	0.0472	0.0475
End Time:	04-02-2021 10:26:13
Movement				Move Plate Out
Application: Tecan i-control				Tecan i-control , 2.0.10.0
Device: infinite 200Pro				Serial number: 1603000126				Serial number of connected stacker:
Firmware: V_3.40_01/15_Infinite (Dec 23 2014/12.45.11)				MAI, V_3.40_01/15_Infinite (Dec 23 2014/12.45.11)
Date:	2021-04-02
Time:	10:30:30
System				BW-WLT-005
User				BW-WLT-005\bw-wlt-005
Plate				Greiner 96 Flat Bottom Transparent Polystyrene Cat. No.: 655101/655161/655192 [GRE96ft.pdfx]
Plate-ID (Stacker)
Shaking (Orbital) Duration:				10	s
Shaking (Orbital) Amplitude:				2.5	mm
Label: Label1
Mode				Absorbance
Measurement Wavelength				600	nm
Bandwidth				9	nm
Number of Flashes				10
Settle Time				0	ms
Start Time:	04-02-2021 10:30:40
	Temperature: 22.5 °C
<>	1	2	3	4	5	6	7	8	9	10	11	12	BW+OqxAB_R157A
A	0.1383	0.1983	0.4667	0.9358	1.1255	0.9233	1.0536	1.1592	1.0426	0.7425	1.0166	1.0136
B	0.1431	0.1571	0.1803	0.2193	0.3418	0.8994	1.1232	1.1157	0.9968	1.0885	1.0373	1.1056
C	0.0713	0.0896	0.1138	0.1844	0.2772	0.3017	0.4062	0.7903	0.8267	0.9103	0.9859	1.0157
D	0.0859	0.0942	0.1253	0.1363	0.1411	0.2176	0.3656	0.8182	0.9757	0.6304	0.9588	0.9684
E	0.0839	0.0955	0.1103	0.1282	0.1549	0.2704	0.8355	0.8967	0.969	0.5399	1.014	0.7339
F	0.1029	0.1252	0.1323	0.1795	0.2328	0.4327	0.8505	0.9105	0.9196	0.9529	1.0868	1.1065
G	0.1161	0.101	0.0892	0.1358	0.1302	0.3924	0.5531	0.8871	1.0372	1.1035	1.0969	1.0928
H	1.1268	0.87	1.0727	0.8008	1.0377	0.9366	0.0451	0.0455	0.4743	0.0495	0.0577	0.0517
End Time:	04-02-2021 10:31:20
Movement				Move Plate Out
Analysis
			LZD/NOVO/ERY	400	200	100	50	25	12.5	6.25	3.125	1.5625	0.78125	0.390625	0.195312	ug/ml
			CIPRO/LEVO/MOX	400	200	100	50	25	12.5	6.25	3.125	1.5625	0.78125	0.390625	0.195312	ng/ml
			RIFA	160	80	40	20	10	5	2.5	1.25	0.625	0.3125	0.15625	0.078125	ug/ml
OD Average																Strain	PLATE	OD Average
0.974425			<>	1	2	3	4	5	6	7	8	9	10	11	12	BW25113	Plate 1	0.944783
	LZD	200	A	0.1417	0.1608	0.3337	0.9863	1.085	1.0946	1.0808	1.0724	1.0882	1.1013	1.0708	1.2603
	NOVO	400	B	0.2739	0.2294	0.2771	0.562	1.0434	1.0784	1.0461	1.0931	1.011	1.035	0.9883	1.1337
	ERYTHRO	100	C	0.0933	0.1126	0.1359	0.1951	0.2608	0.3511	0.4648	0.6367	0.6164	0.6958	0.8766	0.766
	CIPRO	25	D	0.0698	0.0818	0.1025	0.1405	0.1658	0.2174	0.338	0.7168	0.6545	0.9565	0.9299	1.1526
	LEVO	25	E	0.064	0.0797	0.0987	0.1266	0.1576	0.2259	0.4637	0.6801	0.7199	0.7586	0.9115	0.834
	MOXI	50	F	0.0876	0.1043	0.1361	0.154	0.2304	0.2962	0.9084	0.6664	0.7891	0.7801	0.972	1.014
	RIFA	10	G	0.1191	0.1089	0.0919	0.0904	0.1268	0.3154	0.8529	0.9214	0.781	0.9855	1.1105	1.1188
	Control Cut-Off	0.141717	H	1.2181	0.8715	0.8987	0.9094	0.8939	0.8771	0.0448	0.0447	0.0714	0.0503	0.0529	0.0538
0.71265			<>	1	2	3	4	5	6	7	8	9	10	11	12	ΔacrAB	Plate 3	0.707233
	LZD	12.5	A	0.0632	0.0561	0.0614	0.0761	0.1027	0.1308	0.1999	0.3846	0.6052	0.7539	0.7245	0.8766
	NOVO	50	B	0.0924	0.0811	0.1063	0.1359	0.18	0.1939	0.2271	0.2842	0.4357	0.5237	0.5513	0.6384
	ERYTHRO	25	C	0.0735	0.0757	0.086	0.1007	0.15	0.2121	0.3388	0.3762	0.4401	0.5529	0.6031	0.602
	CIPRO	12.5	D	0.074	0.0714	0.0772	0.0897	0.1211	0.1383	0.2163	0.4001	0.5275	0.5895	0.6589	0.6482
	LEVO	12.5	E	0.0682	0.0642	0.0693	0.0818	0.1113	0.1278	0.1933	0.4581	0.5768	0.6194	0.6542	0.6367
	MOXI	12.5	F	0.0786	0.0693	0.08	0.1009	0.1391	0.1416	0.2281	0.4501	0.5341	0.5939	0.6612	0.6645
	RIFA	5	G	0.1148	0.108	0.0942	0.0775	0.0855	0.1186	0.3826	0.5345	0.6079	0.6212	0.734	0.6954
	Control Cut-Off	0.106085	H	0.7731	0.7098	0.6851	0.6826	0.6966	0.6962	0.0445	0.0446	0.073	0.0473	0.0484	0.0474
1.09898			<>	1	2	3	4	5	6	7	8	9	10	11	12	BW+pTrc99a	Plate 5	1.09438
	LZD	400	A	0.1392	0.1702	0.2101	0.2927	0.6142	0.8575	1.1751	1.1748	1.1877	1.1926	1.2034	1.2172
	NOVO	400	B	0.2441	0.267	0.3513	0.6282	0.9698	1.0878	1.1355	0.8757	1.1124	0.916	1.0474	1.0862
	ERYTHRO	50	C	0.0895	0.0916	0.1029	0.1494	0.2199	0.2756	0.3069	0.5432	0.7063	0.8336	0.903	0.9685
	CIPRO	25	D	0.0917	0.0919	0.1097	0.1221	0.1498	0.2149	0.3704	0.5649	0.9081	0.9439	0.8204	1.0206
	LEVO	25	E	0.0937	0.0874	0.1026	0.1133	0.1272	0.2158	0.5725	0.9583	0.9397	0.9399	0.9296	0.9757
	MOXI	50	F	0.1173	0.1102	0.1247	0.131	0.1813	0.2609	0.6215	0.9474	0.9702	1.0008	0.9599	0.9237
	RIFA	5	G	0.1237	0.1029	0.0925	0.0786	0.0788	0.1447	0.4288	0.7552	0.9317	0.9799	0.9974	0.9904
	Control Cut-Off	0.164157	H	1.1388	1.1071	1.1089	1.0411	1.0759	1.0945	0.0447	0.0447	0.0596	0.0506	0.0505	0.0523
0.97335			<>	1	2	3	4	5	6	7	8	9	10	11	12	BW+AcrAB	Plate 7	0.955133
	LZD	200	A	0.098	0.1175	0.1471	0.3122	0.6128	0.9746	0.6052	0.8863	0.9946	1.0463	0.938	1.1552
	NOVO	200	B	0.1442	0.1402	0.1698	0.4445	0.6767	0.7407	0.4425	0.7364	0.8875	0.9862	0.8709	1.0888
	ERYTHRO	50	C	0.0737	0.078	0.0898	0.1379	0.2403	0.2439	0.2968	0.4551	0.5416	0.9165	0.6958	0.7512
	CIPRO	25	D	0.0636	0.0736	0.0838	0.1096	0.1289	0.1604	0.2079	0.3085	0.6698	0.9067	1.011	0.9739
	LEVO	25	E	0.0661	0.0721	0.0818	0.099	0.1233	0.1716	0.2408	0.6362	0.8179	0.8921	0.8986	0.9437
	MOXI	50	F	0.0782	0.0889	0.1064	0.1147	0.1544	0.206	0.9528	0.5955	0.7587	0.948	0.826	0.8734
	RIFA	10	G	0.1103	0.1013	0.087	0.0931	0.0863	0.2224	0.4581	0.6009	0.7729	0.8257	0.927	0.8732
	Control Cut-Off	0.14327	H	0.9322	1.0693	0.9064	0.9855	0.9141	0.9233	0.0446	0.0445	0.1096	0.0477	0.0505	0.0483
1.3044			<>	1	2	3	4	5	6	7	8	9	10	11	12	BW+OqxAB	Plate 11	1.29727
	LZD	> 400	A	0.4968	1.1793	1.2407	1.2223	1.183	1.1895	1.2127	1.2027	1.2267	1.1508	1.1939	1.2438
	NOVO	400	B	0.1423	0.2282	0.8859	1.0575	1.1174	1.1254	1.2254	1.2204	1.1607	1.2034	1.2259	1.2304
	ERYTHRO	100	C	0.0617	0.0771	0.1174	0.4037	0.6961	0.8124	0.9928	1.0695	1.1241	1.0838	1.1603	1.171
	CIPRO	100	D	0.0671	0.0778	0.0893	0.3534	0.7693	1.0507	1.0951	1.1535	1.1483	1.2115	1.1715	1.1846
	LEVO	100	E	0.0684	0.0748	0.0856	0.9021	1.0773	1.1397	1.2093	1.2055	1.2155	1.216	1.1988	1.2569
	MOXI	400	F	0.0759	0.7167	1.0883	0.8532	1.2389	1.2424	1.2488	1.2297	1.1593	1.2265	1.1893	1.2692
	RIFA	10	G	0.1539	0.1329	0.1098	0.0982	0.1263	1.0398	1.2984	1.2709	1.267	1.2654	1.2727	1.2911
	Control Cut-Off	0.19459	H	1.3458	1.2924	1.3015	1.2779	1.2977	1.2683	0.0446	0.0447	0.0542	0.0476	0.0472	0.0475
0.967575			<>	1	2	3	4	5	6	7	8	9	10	11	12	BW+OqxAB_R157A	Plate 13	0.9741
	LZD	400	A	0.1383	0.1983	0.4667	0.9358	1.1255	0.9233	1.0536	1.1592	1.0426	0.7425	1.0166	1.0136
	NOVO	200	B	0.1431	0.1571	0.1803	0.2193	0.3418	0.8994	1.1232	1.1157	0.9968	1.0885	1.0373	1.1056
	ERYTHRO	100	C	0.0713	0.0896	0.1138	0.1844	0.2772	0.3017	0.4062	0.7903	0.8267	0.9103	0.9859	1.0157
	CIPRO	25	D	0.0859	0.0942	0.1253	0.1363	0.1411	0.2176	0.3656	0.8182	0.9757	0.6304	0.9588	0.9684
	LEVO	25	E	0.0839	0.0955	0.1103	0.1282	0.1549	0.2704	0.8355	0.8967	0.969	0.5399	1.014	0.7339
	MOXI	50	F	0.1029	0.1252	0.1323	0.1795	0.2328	0.4327	0.8505	0.9105	0.9196	0.9529	1.0868	1.1065
	RIFA	10	G	0.1161	0.101	0.0892	0.1358	0.1302	0.3924	0.5531	0.8871	1.0372	1.1035	1.0969	1.0928
	Control Cut-Off	0.146115	H	1.1268	0.87	1.0727	0.8008	1.0377	0.9366	0.0451	0.0455	0.4743	0.0495	0.0577	0.0517

## Sheet: Table 2
Application: Tecan i-control				Tecan i-control , 2.0.10.0
Device: infinite 200Pro				Serial number: 1603000126				Serial number of connected stacker:
Firmware: V_3.40_01/15_Infinite (Dec 23 2014/12.45.11)				MAI, V_3.40_01/15_Infinite (Dec 23 2014/12.45.11)
Date:	17-06-2020
Time:	10:15:42
System				BW-WLT-005
User				BW-WLT-005\bw-wlt-005
Plate				Greiner 96 Flat Bottom Transparent Polystyrene Cat. No.: 655101/655161/655192 [GRE96ft.pdfx]
Plate-ID (Stacker)
Shaking (Orbital) Duration:				10	s
Shaking (Orbital) Amplitude:				2.5	mm
Label: Label1
Mode				Absorbance
Measurement Wavelength				600	nm
Bandwidth				9	nm
Number of Flashes				10
Settle Time				0	ms
Start Time:	17-06-2020 10:15:52
	Temperature: 21.4 °C
<>	1	2	3	4	5	6	7	8	9	10	11	12	C43-DE3
A	0.0594	0.0621	0.0875	0.1271	0.2064	0.3043	0.3493	0.3688	0.3732	0.3693	0.3801	0.3959
B	0.1852	0.1616	0.1902	0.2103	0.2604	0.2818	0.2983	0.3214	0.2824	0.3058	0.284	0.3423
C	0.0604	0.0588	0.0695	0.1412	0.1432	0.1747	0.2276	0.2605	0.2679	0.267	0.2617	0.3099
D	0.0577	0.0575	0.0598	0.0664	0.0611	0.0664	0.0743	0.1489	0.1682	0.1782	0.2193	0.2862
E	0.0593	0.0618	0.0603	0.0609	0.0606	0.0673	0.0659	0.141	0.1582	0.1862	0.2253	0.3038
F	0.0628	0.0598	0.0565	0.0614	0.062	0.0666	0.0715	0.1455	0.1851	0.208	0.2329	0.2861
G	0.1105	0.0962	0.0776	0.0767	0.1084	0.1561	0.2447	0.2753	0.2593	0.2719	0.2869	0.3171
H	0.3411	0.353	0.2683	0.2441	0.2516	0.2781	0.04	0.0397	0.0496	0.0523	0.051	0.0521
End Time:	17-06-2020 10:16:32
Movement				Move Plate Out
Application: Tecan i-control				Tecan i-control , 2.0.10.0
Device: infinite 200Pro				Serial number: 1603000126				Serial number of connected stacker:
Firmware: V_3.40_01/15_Infinite (Dec 23 2014/12.45.11)				MAI, V_3.40_01/15_Infinite (Dec 23 2014/12.45.11)
Date:	17-06-2020
Time:	10:17:22
System				BW-WLT-005
User				BW-WLT-005\bw-wlt-005
Plate				Greiner 96 Flat Bottom Transparent Polystyrene Cat. No.: 655101/655161/655192 [GRE96ft.pdfx]
Plate-ID (Stacker)
Shaking (Orbital) Duration:				10	s
Shaking (Orbital) Amplitude:				2.5	mm
Label: Label1
Mode				Absorbance
Measurement Wavelength				600	nm
Bandwidth				9	nm
Number of Flashes				10
Settle Time				0	ms
Start Time:	17-06-2020 10:17:32
	Temperature: 21.7 °C
<>	1	2	3	4	5	6	7	8	9	10	11	12	ΔacrB
A	0.071	0.0664	0.0619	0.0577	0.0697	0.116	0.1681	0.301	0.3979	0.4391	0.4736	0.4794
B	0.0655	0.0608	0.0723	0.1123	0.1299	0.13	0.1331	0.1908	0.2026	0.2598	0.3189	0.4182
C	0.0579	0.0558	0.0561	0.0554	0.0546	0.0544	0.058	0.0639	0.1091	0.1596	0.2374	0.3518
D	0.0553	0.0562	0.0605	0.0644	0.0666	0.0673	0.0724	0.1817	0.2718	0.2616	0.3365	0.4206
E	0.0562	0.0617	0.062	0.066	0.0619	0.0732	0.1134	0.21	0.2978	0.3362	0.2873	0.3913
F	0.0606	0.0621	0.0631	0.0618	0.0654	0.0728	0.0818	0.2066	0.2765	0.3169	0.3234	0.4183
G	0.109	0.0997	0.09	0.0785	0.0679	0.0789	0.1532	0.2822	0.3262	0.3454	0.3489	0.3956
H	0.4982	0.409	0.3786	0.3506	0.383	0.4192	0.0383	0.039	0.0489	0.0506	0.0568	0.0606
End Time:	17-06-2020 10:18:12
Movement				Move Plate Out
Application: Tecan i-control				Tecan i-control , 2.0.10.0
Device: infinite 200Pro				Serial number: 1603000126				Serial number of connected stacker:
Firmware: V_3.40_01/15_Infinite (Dec 23 2014/12.45.11)				MAI, V_3.40_01/15_Infinite (Dec 23 2014/12.45.11)
Date:	17-06-2020
Time:	10:20:18
System				BW-WLT-005
User				BW-WLT-005\bw-wlt-005
Plate				Greiner 96 Flat Bottom Transparent Polystyrene Cat. No.: 655101/655161/655192 [GRE96ft.pdfx]
Plate-ID (Stacker)
Shaking (Orbital) Duration:				10	s
Shaking (Orbital) Amplitude:				2.5	mm
Label: Label1
Mode				Absorbance
Measurement Wavelength				600	nm
Bandwidth				9	nm
Number of Flashes				10
Settle Time				0	ms
Start Time:	17-06-2020 10:20:28
	Temperature: 21.7 °C
<>	1	2	3	4	5	6	7	8	9	10	11	12	ΔacrB+pET21a
A	0.0867	0.0725	0.0667	0.061	0.0686	0.1083	0.1478	0.2306	0.3804	0.414	0.4328	0.4672
B	0.0747	0.0635	0.0659	0.0989	0.1303	0.1249	0.1175	0.1459	0.2091	0.2632	0.3292	0.4165
C	0.0663	0.0597	0.059	0.0594	0.0591	0.0584	0.0614	0.0665	0.0985	0.1518	0.2047	0.2864
D	0.061	0.0598	0.063	0.0693	0.0723	0.0735	0.0732	0.1388	0.228	0.2758	0.3181	0.3832
E	0.0626	0.0656	0.0664	0.0717	0.0696	0.0799	0.0804	0.2206	0.2871	0.3163	0.341	0.3935
F	0.0608	0.0636	0.0676	0.0694	0.0692	0.0753	0.0895	0.2113	0.2411	0.2837	0.3304	0.3911
G	0.1159	0.1025	0.0925	0.086	0.0715	0.077	0.1114	0.262	0.3564	0.3364	0.3537	0.3948
H	0.4915	0.415	0.3616	0.3358	0.3514	0.4249	0.0401	0.0405	0.0512	0.0522	0.0524	0.0523
End Time:	17-06-2020 10:21:08
Movement				Move Plate Out
Application: Tecan i-control				Tecan i-control , 2.0.10.0
Device: infinite 200Pro				Serial number: 1603000126				Serial number of connected stacker:
Firmware: V_3.40_01/15_Infinite (Dec 23 2014/12.45.11)				MAI, V_3.40_01/15_Infinite (Dec 23 2014/12.45.11)
Date:	17-06-2020
Time:	10:21:52
System				BW-WLT-005
User				BW-WLT-005\bw-wlt-005
Plate				Greiner 96 Flat Bottom Transparent Polystyrene Cat. No.: 655101/655161/655192 [GRE96ft.pdfx]
Plate-ID (Stacker)
Shaking (Orbital) Duration:				10	s
Shaking (Orbital) Amplitude:				2.5	mm
Label: Label1
Mode				Absorbance
Measurement Wavelength				600	nm
Bandwidth				9	nm
Number of Flashes				10
Settle Time				0	ms
Start Time:	17-06-2020 10:22:02
	Temperature: 22.3 °C
<>	1	2	3	4	5	6	7	8	9	10	11	12	ΔacrB+pAcrB
A	0.071	0.0612	0.0806	0.1165	0.1696	0.265	0.3694	0.4341	0.4517	0.4621	0.454	0.4757
B	0.1177	0.1386	0.1562	0.1738	0.2048	0.2291	0.2858	0.3119	0.3189	0.3008	0.325	0.4491
C	0.0587	0.0559	0.0626	0.0825	0.1093	0.135	0.1623	0.2287	0.2657	0.2126	0.291	0.3682
D	0.0596	0.0594	0.0657	0.0731	0.0707	0.0702	0.0758	0.1535	0.2409	0.2469	0.2593	0.3533
E	0.0595	0.0609	0.0675	0.0708	0.0674	0.0731	0.1543	0.2359	0.2742	0.2894	0.3225	0.3675
F	0.0708	0.0683	0.0677	0.0694	0.0729	0.1289	0.2059	0.2635	0.2633	0.2894	0.3424	0.3835
G	0.1121	0.0965	0.0866	0.0778	0.0726	0.1123	0.2479	0.3217	0.3786	0.3689	0.3611	0.4023
H	0.4694	0.4159	0.3718	0.3901	0.3836	0.4432	0.0378	0.0398	0.0514	0.0511	0.0517	0.0522
End Time:	17-06-2020 10:22:43
Movement				Move Plate Out
Application: Tecan i-control				Tecan i-control , 2.0.10.0
Device: infinite 200Pro				Serial number: 1603000126				Serial number of connected stacker:
Firmware: V_3.40_01/15_Infinite (Dec 23 2014/12.45.11)				MAI, V_3.40_01/15_Infinite (Dec 23 2014/12.45.11)
Date:	17-06-2020
Time:	10:29:28
System				BW-WLT-005
User				BW-WLT-005\bw-wlt-005
Plate				Greiner 96 Flat Bottom Transparent Polystyrene Cat. No.: 655101/655161/655192 [GRE96ft.pdfx]
Plate-ID (Stacker)
Shaking (Orbital) Duration:				10	s
Shaking (Orbital) Amplitude:				2.5	mm
Label: Label1
Mode				Absorbance
Measurement Wavelength				600	nm
Bandwidth				9	nm
Number of Flashes				10
Settle Time				0	ms
Start Time:	17-06-2020 10:29:38
	Temperature: 22.7 °C
<>	1	2	3	4	5	6	7	8	9	10	11	12	ΔacrB+pOqxB
A	0.0611	0.0615	0.159	0.1579	0.1706	0.1998	0.2064	0.2265	0.2931	0.432	0.9011	0.8186
B	0.0609	0.06	0.1434	0.1637	0.1619	0.2094	0.2507	0.3438	0.6274	0.7611	0.7459	0.9468
C	0.0582	0.0569	0.0576	0.0572	0.1159	0.1561	0.1612	0.1646	0.1838	0.1999	0.2098	0.2732
D	0.0697	0.0642	0.0628	0.1442	0.5323	1.0878	1.0079	0.9547	1.1074	0.9265	0.9165	0.8992
E	0.0714	0.0638	0.0646	0.8274	0.9612	0.8926	0.9323	0.9151	0.9441	1.2211	1.0454	1.0906
F	0.0752	0.0633	0.5845	0.9731	0.9692	0.9091	0.9234	0.8947	0.9008	0.89	0.9403	0.9702
G	0.1388	0.1212	0.0969	0.0772	0.0799	0.0977	0.1539	0.2398	0.3414	0.3186	0.3823	0.7843
H	1.1446	1.1664	1.0876	1.1397	0.9571	1.1251	0.0382	0.0406	0.0506	0.0502	0.0519	0.0538
End Time:	17-06-2020 10:30:18
Movement				Move Plate Out
Analyses
		LZD/NOVO/ERY	400	200	100	50	25	12.5	6.25	3.125	1.5625	0.78125	0.390625	0.195312	ug/ml
		CIPRO/LEVO/MOX	400	200	100	50	25	12.5	6.25	3.125	1.5625	0.78125	0.390625	0.195312	ng/ml
		RIFA	160	80	40	20	10	5	2.5	1.25	0.625	0.3125	0.15625	0.078125	ug/ml	Strain	OD Average	CONTROL OD
		<>	1	2	3	4	5	6	7	8	9	10	11	12	Plate 7	C43-DE3 (WT)	0.289367	0.3411
LZD	200	A	0.0594	0.0621	0.0875	0.1271	0.2064	0.3043	0.3493	0.3688	0.3732	0.3693	0.3801	0.3959				0.353
NOVO	400	B	0.1852	0.1616	0.1902	0.2103	0.2604	0.2818	0.2983	0.3214	0.2824	0.3058	0.284	0.3423				0.2683
ERYTHRO	100	C	0.0604	0.0588	0.0695	0.1412	0.1432	0.1747	0.2276	0.2605	0.2679	0.267	0.2617	0.3099				0.2441
CIPRO	6.25	D	0.0577	0.0575	0.0598	0.0664	0.0611	0.0664	0.0743	0.1489	0.1682	0.1782	0.2193	0.2862				0.2516
LEVO	6.25	E	0.0593	0.0618	0.0603	0.0609	0.0606	0.0673	0.0659	0.141	0.1582	0.1862	0.2253	0.3038				0.2781
MOXI	6.25	F	0.0628	0.0598	0.0565	0.0614	0.062	0.0666	0.0715	0.1455	0.1851	0.208	0.2329	0.2861
RIFA	10	G	0.1105	0.0962	0.0776	0.0767	0.1084	0.1561	0.2447	0.2753	0.2593	0.2719	0.2869	0.3171
Control Cut-Off	0.0578733	H	0.3411	0.353	0.2683	0.2441	0.2516	0.2781	0.04	0.0397	0.0496	0.0523	0.051	0.0521
		<>	1	2	3	4	5	6	7	8	9	10	11	12	Plate 8	C43-DE3-ΔacrB	0.406433	0.4982
LZD	12.5	A	0.071	0.0664	0.0619	0.0577	0.0697	0.116	0.1681	0.301	0.3979	0.4391	0.4736	0.4794				0.409
NOVO	12.5	B	0.0655	0.0608	0.0723	0.1123	0.1299	0.13	0.1331	0.1908	0.2026	0.2598	0.3189	0.4182				0.3786
ERYTHRO	3.125	C	0.0579	0.0558	0.0561	0.0554	0.0546	0.0544	0.058	0.0639	0.1091	0.1596	0.2374	0.3518				0.3506
CIPRO	6.25	D	0.0553	0.0562	0.0605	0.0644	0.0666	0.0673	0.0724	0.1817	0.2718	0.2616	0.3365	0.4206				0.383
LEVO	12.5	E	0.0562	0.0617	0.062	0.066	0.0619	0.0732	0.1134	0.21	0.2978	0.3362	0.2873	0.3913				0.4192
MOXI	12.5	F	0.0606	0.0621	0.0631	0.0618	0.0654	0.0728	0.0818	0.2066	0.2765	0.3169	0.3234	0.4183
RIFA	5	G	0.109	0.0997	0.09	0.0785	0.0679	0.0789	0.1532	0.2822	0.3262	0.3454	0.3489	0.3956
Control Cut-Off	0.0812867	H	0.4982	0.409	0.3786	0.3506	0.383	0.4192	0.0383	0.039	0.0489	0.0506	0.0568	0.0606
		<>	1	2	3	4	5	6	7	8	9	10	11	12	Plate 9	ΔacrB+pET21a	0.3967	0.4915
LZD	12.5	A	0.0867	0.0725	0.0667	0.061	0.0686	0.1083	0.1478	0.2306	0.3804	0.414	0.4328	0.4672				0.415
NOVO	12.5	B	0.0747	0.0635	0.0659	0.0989	0.1303	0.1249	0.1175	0.1459	0.2091	0.2632	0.3292	0.4165				0.3616
ERYTHRO	3.125	C	0.0663	0.0597	0.059	0.0594	0.0591	0.0584	0.0614	0.0665	0.0985	0.1518	0.2047	0.2864				0.3358
CIPRO	6.25	D	0.061	0.0598	0.063	0.0693	0.0723	0.0735	0.0732	0.1388	0.228	0.2758	0.3181	0.3832				0.3514
LEVO	6.25	E	0.0626	0.0656	0.0664	0.0717	0.0696	0.0799	0.0804	0.2206	0.2871	0.3163	0.341	0.3935				0.4249
MOXI	12.5	F	0.0608	0.0636	0.0676	0.0694	0.0692	0.0753	0.0895	0.2113	0.2411	0.2837	0.3304	0.3911
RIFA	5	G	0.1159	0.1025	0.0925	0.086	0.0715	0.077	0.1114	0.262	0.3564	0.3364	0.3537	0.3948
Control Cut-Off	0.07934	H	0.4915	0.415	0.3616	0.3358	0.3514	0.4249	0.0401	0.0405	0.0512	0.0522	0.0524	0.0523
		<>	1	2	3	4	5	6	7	8	9	10	11	12	Plate 10	ΔacrB+pAcrB	0.412333	0.4694
LZD	100	A	0.071	0.0612	0.0806	0.1165	0.1696	0.265	0.3694	0.4341	0.4517	0.4621	0.454	0.4757				0.4159
NOVO	400	B	0.1177	0.1386	0.1562	0.1738	0.2048	0.2291	0.2858	0.3119	0.3189	0.3008	0.325	0.4491				0.3718
ERYTHRO	100	C	0.0587	0.0559	0.0626	0.0825	0.1093	0.135	0.1623	0.2287	0.2657	0.2126	0.291	0.3682				0.3901
CIPRO	6.25	D	0.0596	0.0594	0.0657	0.0731	0.0707	0.0702	0.0758	0.1535	0.2409	0.2469	0.2593	0.3533				0.3836
LEVO	12.5	E	0.0595	0.0609	0.0675	0.0708	0.0674	0.0731	0.1543	0.2359	0.2742	0.2894	0.3225	0.3675				0.4432
MOXI	25	F	0.0708	0.0683	0.0677	0.0694	0.0729	0.1289	0.2059	0.2635	0.2633	0.2894	0.3424	0.3835
RIFA	50	G	0.1121	0.0965	0.0866	0.0778	0.0726	0.1123	0.2479	0.3217	0.3786	0.3689	0.3611	0.4023
Control Cut-Off	0.0824667	H	0.4694	0.4159	0.3718	0.3901	0.3836	0.4432	0.0378	0.0398	0.0514	0.0511	0.0517	0.0522
		<>	1	2	3	4	5	6	7	8	9	10	11	12	Plate 12	ΔacrB+pOqxB	1.10342	1.1446
LZD	200	A	0.0611	0.0615	0.159	0.1579	0.1706	0.1998	0.2064	0.2265	0.2931	0.432	0.9011	0.8186				1.1664
NOVO	100	B	0.0609	0.06	0.1434	0.1637	0.1619	0.2094	0.2507	0.3438	0.6274	0.7611	0.7459	0.9468				1.0876
ERYTHRO	25	C	0.0582	0.0569	0.0576	0.0572	0.1159	0.1561	0.1612	0.1646	0.1838	0.1999	0.2098	0.2732				1.1397
CIPRO	100	D	0.0697	0.0642	0.0628	0.1442	0.5323	1.0878	1.0079	0.9547	1.1074	0.9265	0.9165	0.8992				0.9571
LEVO	100	E	0.0714	0.0638	0.0646	0.8274	0.9612	0.8926	0.9323	0.9151	0.9441	1.2211	1.0454	1.0906				1.1251
MOXI	200	F	0.0752	0.0633	0.5845	0.9731	0.9692	0.9091	0.9234	0.8947	0.9008	0.89	0.9403	0.9702
RIFA	5	G	0.1388	0.1212	0.0969	0.0772	0.0799	0.0977	0.1539	0.2398	0.3414	0.3186	0.3823	0.7843
Control Cut-Off	0.220683	H	1.1446	1.1664	1.0876	1.1397	0.9571	1.1251	0.0382	0.0406	0.0506	0.0502	0.0519	0.0538

## Sheet: Table S1
Validation data of OqxB crystal structure was utilized to generated the table is uploaded to figshare repository with DOI:
https://doi.org/10.6084/m9.figshare.15089934.v1

## Sheet: Table S3_A
	MIC VALUES		SAMPLES		GyrA-MUTATIONS
E.coli	Ciprofloxacin	Ampicillin	E.coli	Sample No.	D3Y	R6K	E7K	T9P	V11L	VLLA	V11P	I13L	I13M	E14K	E14V	Y24S	S27A	V28A	V28E	V30D	A33G	D36Y	D39Y	K42T	V44E	R47P	V48L	V48A	L49I	M52T	M52L	D58E	S66P	A67R	G71D	V73E	K76T	H78P	S83L	A84T	D87N	Q94H	R99L	M101V	L102V	D104E	G105R	G110C	D113E
SEC001	>8	64	SEC001	1																																			+		+
SEC002	>8	64	SEC002	2																																			+		+
SEC003	>8	64	SEC003	3																																			+		+
SEC004	>8	64	SEC004	4																																			+		+
SEC005	>8	64	SEC005	5																																			+		+
SEC006	>8	64	SEC006	6																																			+		+
SEC007	>8	64	SEC007	7																																			+		+
SEC008	>8	64	SEC008	8																																			+		+
SEC009	>8	64	SEC009	9																																			+		+
SEC010	0.25	64	SEC010	10																																			+		+
SEC011	>8	64	SEC011	11																																			+		+
SEC012	>8	64	SEC012	12																							+		+												+
SEC013	>8	64	SEC013	13																																			+		+
SEC014	>8	64	SEC014	14														+																					+		+
SEC015	>8	64	SEC015	15																																			+		+
SEC016	>8	64	SEC016	16																																			+		+
SEC018	>8	64	SEC018	18																																			+		+
SEC019	>8	64	SEC019	19																																			+		+
SEC020	>8	64	SEC020	20																										+		+		+							+
SEC021	>8	64	SEC021	21																																			+
SEC022	>8	64	SEC022	22																																			+		+
SEC023	>8	64	SEC023	23																																			+		+
SEC024	>8	64	SEC024	24							+				+		+				+							+											+		+
SEC025	>8	64	SEC025	25																																			+		+
SEC026	>8	64	SEC026	26																																			+		+
SEC027	>8	LOW GROWTH	SEC027	27														+																					+		+
SEC028	>8	64	SEC028	28																																			+		+
SEC029	>8	64	SEC029	29																																			+		+
SEC030	0.5	2	SEC030	30						+																		+											+		+
SEC031	>8	64	SEC031	31																																			+		+
SEC032	0.03125	8	SEC032	32
SEC033	>8	64	SEC033	33					+																											+	+	+	+	+	+
SEC034	>8	64	SEC034	34																																			+		+
SEC035	>8	64	SEC035	35
SEC036	>8	64	SEC036	36																																			+		+
SEC037	0.015625	2	SEC037	37
SEC038	>8	64	SEC038	38																																			+		+
SEC039	>8	64	SEC039	39																																			+		+
SEC040	>8	64	SEC040	40																																			+		+
SEC041	>8	64	SEC041	41																																			+		+
SEC042	>8	64	SEC042	42																																			+		+
SEC043	>8	64	SEC043	43																																			+		+
SEC044	>8	64	SEC044	44																							+												+		+
SEC045	0.06	4	SEC045	45																																			+
SEC046	>8	8	SEC046	46																																			+		+
SEC047	>8	64	SEC047	47																																					+
SEC048	>8	64	SEC048	48																																			+		+
SEC049	>8	64	SEC049	49																																			+		+
SEC050	>8	8	SEC050	50
SEC051	0.25	64	SEC051	51																																			+		+
SEC052	0.25	64	SEC052	52																			+								+								+
SEC053	>8	64	SEC053	53																																			+		+
SEC054	>8	64	SEC054	54																																			+
SEC055	>8	64	SEC055	55																																			+
SEC056	0.25	64	SEC056	56																																			+
SEC057	>8	64	SEC057	57																																			+		+
SEC058	>8	64	SEC058	58																																			+		+
SEC059	>8	64	SEC059	59																																			+
SEC061	>8	64	SEC061	61																																			+		+
SEC062	>8	64	SEC062	62														+																							+					+	+
SEC063	0.125	64	SEC063	63
SEC064	>8	64	SEC064	64																																			+		+
SEC065	>8	64	SEC065	65																																			+		+
SEC066	>8	64	SEC066	66																																			+
SEC067	>8	64	SEC067	67																																			+		+
SEC068	>8	64	SEC068	68		+	+	+		+			+	+											+								+		+				+		+		+		+
SEC069	>8	64	SEC069	69																																			+		+
SEC070	>8	64	SEC070	70																																			+		+
SEC071	>8	64	SEC071	71
SEC072	>8	64	SEC072	72																																			+		+
SEC073	>8	64	SEC073	73																																			+		+
SEC074	>8	64	SEC074	74																																			+		+
SEC075	>8	64	SEC075	75																																			+		+
SEC076	>8	64	SEC076	76																																			+		+
SEC077	>8	64	SEC077	77																																			+		+
SEC078	>8	64	SEC078	78																																			+		+
SEC079	>8	64	SEC079	79																																			+		+
SEC081	>8	64	SEC081	81																		+																	+		+
SEC082	>8	64	SEC082	82																						+													+		+	+
SEC084	>8	64	SEC084	84																																			+		+
SEC085	>8	64	SEC085	85																						+													+		+			+
SEC086	0.015625	4	SEC086	86
SEC087	>8	64	SEC087	87																																			+		+
SEC088	>8	64	SEC088	88																																			+		+
[truncated: 420 more columns]

## Sheet: Table S3_B
MIC VALUES		Samples		ParC_MUTATIONS
Ciprofloxacin	Ampicillin	E.coli	Sample No.	M1R	M4R	A5G	E15K	A48V	A56G	S57R	K61T	K61N	K62Q	N55S	S80I	S80R	E84V	E84G	A85S	M86S	V87G	A90Q	P92L	F93V	N105R	W106G	D111Y	D111E	K113I	S114F	Y120H	S123T	S126T	S134H	Q138T	Q138K	V144L	N146K	D148N	G149S	T150P	L151M	E153R	E153D	K155I	N163Y	N163C	N163D	N163I
>8	64	SEC001	1												+
>8	64	SEC002	2												+
>8	64	SEC003	3												+
>8	64	SEC004	4												+
>8	64	SEC005	5
>8	64	SEC006	6												+
>8	64	SEC007	7															+
>8	64	SEC008	8												+
>8	64	SEC009	9												+
0.25	64	SEC010	10
>8	64	SEC011	11												+
>8	64	SEC012	12												+																			+	+		+				+	+		+	+		+
>8	64	SEC013	13												+
>8	64	SEC014	14												+													+	+	+		+					+											+
>8	64	SEC015	15
>8	64	SEC016	16												+																								+				+
>8	64	SEC018	18												+
>8	64	SEC019	19												+
>8	64	SEC020	20												+
>8	64	SEC021	21												+		+
>8	64	SEC022	22												+		+
>8	64	SEC023	23
>8	64	SEC024	24												+
>8	64	SEC025	25																																					+
>8	64	SEC026	26												+																															+
>8	LOW GROWTH	SEC027	27											+																						+
>8	64	SEC028	28												+		+
>8	64	SEC029	29												+		+
0.5	2	SEC030	30												+		+
>8	64	SEC031	31												+		+
0.03125	8	SEC032	32
>8	64	SEC033	33
>8	64	SEC034	34												+
>8	64	SEC035	35												+
>8	64	SEC036	36												+
0.015625	2	SEC037	37												+																																		+
>8	64	SEC038	38												+		+																					+
>8	64	SEC039	39												+
>8	64	SEC040	40												+																						+
>8	64	SEC041	41												+			+
>8	64	SEC042	42												+																						+
>8	64	SEC043	43												+		+
>8	64	SEC044	44												+
0.06	4	SEC045	45
>8	8	SEC046	46
>8	64	SEC047	47							+	+				+
>8	64	SEC048	48												+
>8	64	SEC049	49												+																						+
>8	8	SEC050	50												+		+
0.25	64	SEC051	51												+
0.25	64	SEC052	52												+
>8	64	SEC053	53												+
>8	64	SEC054	54
>8	64	SEC055	55
0.25	64	SEC056	56
>8	64	SEC057	57													+
>8	64	SEC058	58
>8	64	SEC059	59												+
>8	64	SEC061	61	+	+	+	+								+
>8	64	SEC062	62
0.125	64	SEC063	63
>8	64	SEC064	64												+
>8	64	SEC065	65												+		+			+	+		+	+
>8	64	SEC066	66
>8	64	SEC067	67												+				+								+																	+
>8	64	SEC068	68												+
>8	64	SEC069	69												+		+
>8	64	SEC070	70												+
>8	64	SEC071	71												+
>8	64	SEC072	72												+
>8	64	SEC073	73												+		+
>8	64	SEC074	74												+		+				+
>8	64	SEC075	75												+
>8	64	SEC076	76												+		+					+			+	+
>8	64	SEC077	77												+			+
>8	64	SEC078	78												+			+															+			+
>8	64	SEC079	79												+		+
>8	64	SEC081	81												+
>8	64	SEC082	82												+
>8	64	SEC084	84												+
>8	64	SEC085	85												+		+
0.015625	4	SEC086	86
>8	64	SEC087	87												+
>8	64	SEC088	88												+		+
																																									0	0	0	0	0	0	0	0	0
[truncated: 297 more columns]

[truncated: 20 more sheets: Table S4, Table S5, Figure S1, Figure S3, Figure S5, Figure S6, Figure S8, Figure S9, Figure S10, Figure S11, Figure S12, Figure S13, Table S7 & Figure S14, Figure S15, Figure S16, Figure S17, Figure S18, Figure S19, Figure S20, Figure S21]
